# Supplementary material for: Development of Quality Indicators for the Ultrasound Department through a Modified Delphi Method
Source: Diagnostics (Basel). 2023 Dec 15;13(24):3678. doi: 10.3390/diagnostics13243678 (PMC10743281; doi:10.3390/diagnostics13243678)
Supplement: Supplementary file 1 [file diagnostics-13-03678-s001.zip]

Archive with 1 entries (1 files):
- diagnostics-2711005-supplementary.pdf
